# Supplementary material for: Music Intervention for Pain Control in the Pediatric Population: A Systematic Review and Meta-Analysis
Source: J Clin Med. 2022 Feb 14;11(4):991. doi: 10.3390/jcm11040991 (PMC8877634; doi:10.3390/jcm11040991)
Supplement: Supplementary file 1 [file jcm-11-00991-s001.zip]

Archive with 1 entries (1 files):
- jcm-1562346-supplementary.pdf
